# Supplementary material for: Constituents of Aquilaria sinensis Leaves Upregulate the Expression of Matrix Metalloproteases 2 and 9
Source: Molecules. 2021 Apr 26;26(9):2537. doi: 10.3390/molecules26092537 (PMC8123650; doi:10.3390/molecules26092537)
Supplement: Supplementary file 1 [file molecules-26-02537-s001.zip]

Archive with 1 entries (1 files):
- molecules-1171307-supplementary.pdf
